# Supplementary material for: A split luciferase biosensing platform for detection and imaging of chromatin loops in individual live cells
Source: Nucleic Acids Res. 2025 Dec 3;53(22):gkaf1324. doi: 10.1093/nar/gkaf1324 (PMC12673846; doi:10.1093/nar/gkaf1324)
Supplement: gkaf1324_Supplemental_Files [file gkaf1324_supplemental_files.zip]

Archive with 3 entries (3 files):
- Supplementary Figures rev.pdf
- Supplementary materials 5-1-25.pdf
- Table S1.xlsx
