# Supplementary material for: A split luciferase biosensing platform for detection and imaging of chromatin loops in individual live cells
Source: Nucleic Acids Res. 2025 Dec 3;53(22):gkaf1324. doi: 10.1093/nar/gkaf1324 (PMC12673846; doi:10.1093/nar/gkaf1324)
Supplement: gkaf1324_Supplemental_Files [file gkaf1324_supplemental_files.zip › Table S1.xlsx]

## Sheet: TADboundaryloop1_Fig2B
Table S1: Comparison between biosensor SBR and capture Micro-C contact scores (hg38)
slope = 17.11559 , corr = 0.5507066 , p = 0.2574486
SpdCas9 gRNA	chromosome	Start	end	strand	SadCas9 gRNA	chromosome	Start	end	strand	SBR	VC Contact Score
RB_CTCF1_SpgRNA_d	chr8	129682378	129682400	+	LB_CTCF1_SagRNA_3	chr8	126869693	126869719	-	6.75594	0.287364
RB_CTCF1_SpgRNA_d	chr8	129682378	129682400	+	LB_CTCF1_SagRNA_1	chr8	126869373	126869399	-	4.66591	N/A
RB_CTCF1_SpgRNA_d	chr8	129682378	129682400	+	LB_CTCF1_SagRNA_2	chr8	126869439	126869465	+	3.78279	N/A
RB_CTCF1_SpgRNA_d	chr8	129682378	129682400	+	LB_CTCF1_SagRNA_4	chr8	126869729	126869755	+	5.03096	0.287364
RB_CTCF1_SpgRNA_c	chr8	129682284	129682306	-	LB_CTCF1_SagRNA_3	chr8	126869693	126869719	-	8.14938	0.287364
RB_CTCF1_SpgRNA_c	chr8	129682284	129682306	-	LB_CTCF1_SagRNA_1	chr8	126869373	126869399	-	4.1447	N/A
RB_CTCF1_SpgRNA_c	chr8	129682284	129682306	-	LB_CTCF1_SagRNA_2	chr8	126869439	126869465	+	4.43944	N/A
RB_CTCF1_SpgRNA_c	chr8	129682284	129682306	-	LB_CTCF1_SagRNA_4	chr8	126869729	126869755	+	3.5944	0.287364
RB_CTCF1_SpgRNA_b	chr8	129682058	129682080	+	LB_CTCF1_SagRNA_3	chr8	126869693	126869719	-	8.98401	N/A
RB_CTCF1_SpgRNA_b	chr8	129682058	129682080	+	LB_CTCF1_SagRNA_1	chr8	126869373	126869399	-	4.45423	0.168972
RB_CTCF1_SpgRNA_b	chr8	129682058	129682080	+	LB_CTCF1_SagRNA_2	chr8	126869439	126869465	+	4.83228	N/A
RB_CTCF1_SpgRNA_b	chr8	129682058	129682080	+	LB_CTCF1_SagRNA_4	chr8	126869729	126869755	+	4.83643	N/A
RB_CTCF1_SpgRNA_a	chr8	129682035	129682057	-	LB_CTCF1_SagRNA_3	chr8	126869693	126869719	-	6.89289	N/A
RB_CTCF1_SpgRNA_a	chr8	129682035	129682057	-	LB_CTCF1_SagRNA_1	chr8	126869373	126869399	-	3.25843	0.168972
RB_CTCF1_SpgRNA_a	chr8	129682035	129682057	-	LB_CTCF1_SagRNA_2	chr8	126869439	126869465	+	4.77998	N/A
RB_CTCF1_SpgRNA_a	chr8	129682035	129682057	-	LB_CTCF1_SagRNA_4	chr8	126869729	126869755	+	4.09719	N/A

## Sheet: SE -0.53Mb_Fig2C
Table S1: Comparison between biosensor SBR and capture Micro-C contact scores (hg38)
slope = -0.2744499 , corr = -0.0740457 , p = 0.7309546
SadCas9 gRNA	chromosome	Start	end	strand	SpdCas9 gRNA	chromosome	Start	end	strand	SBR	VC Contact Score
MYC_prom_SagRNA_a	chr8	127733870	127733896	+	SE_-0.53Mb_SpgRNA_2	chr8	127207874	127207896	-	3.94436	0.3079
MYC_prom_SagRNA_a	chr8	127733870	127733896	+	SE_-0.53Mb_SpgRNA_1	chr8	127207786	127207808	-	4.16484	0.309643
MYC_prom_SagRNA_a	chr8	127733870	127733896	+	SE_-0.53Mb_SpgRNA_6	chr8	133927791	133927813	-	3.64336	N/A
MYC_prom_SagRNA_a	chr8	127733870	127733896	+	SE_-0.53Mb_SpgRNA_5	chr8	127208145	127208167	-	4.19003	0.140142
MYC_prom_SagRNA_a	chr8	127733870	127733896	+	SE_-0.53Mb_SpgRNA_4	chr8	127208037	127208059	-	3.8648	0.140142
MYC_prom_SagRNA_a	chr8	127733870	127733896	+	SE_-0.53Mb_SpgRNA_3	chr8	127207923	127207945	-	4.51093	0.3079
MYC_prom_SagRNA_c	chr8	127734067	127734093	-	SE_-0.53Mb_SpgRNA_2	chr8	127207874	127207896	-	4.29668	0.261352
MYC_prom_SagRNA_c	chr8	127734067	127734093	-	SE_-0.53Mb_SpgRNA_1	chr8	127207786	127207808	-	4.27437	0.467256
MYC_prom_SagRNA_c	chr8	127734067	127734093	-	SE_-0.53Mb_SpgRNA_6	chr8	133927791	133927813	-	4.16726	N/A
MYC_prom_SagRNA_c	chr8	127734067	127734093	-	SE_-0.53Mb_SpgRNA_5	chr8	127208145	127208167	-	4.2937	0.0793035
MYC_prom_SagRNA_c	chr8	127734067	127734093	-	SE_-0.53Mb_SpgRNA_4	chr8	127208037	127208059	-	4.95561	0.0793035
MYC_prom_SagRNA_c	chr8	127734067	127734093	-	SE_-0.53Mb_SpgRNA_3	chr8	127207923	127207945	-	3.99984	0.261352
MYC_prom_SagRNA_b	chr8	127733928	127733954	-	SE_-0.53Mb_SpgRNA_2	chr8	127207874	127207896	-	3.47376	0.3079
MYC_prom_SagRNA_b	chr8	127733928	127733954	-	SE_-0.53Mb_SpgRNA_1	chr8	127207786	127207808	-	4.51513	0.309643
MYC_prom_SagRNA_b	chr8	127733928	127733954	-	SE_-0.53Mb_SpgRNA_6	chr8	133927791	133927813	-	3.8738	N/A
MYC_prom_SagRNA_b	chr8	127733928	127733954	-	SE_-0.53Mb_SpgRNA_5	chr8	127208145	127208167	-	4.32028	0.140142
MYC_prom_SagRNA_b	chr8	127733928	127733954	-	SE_-0.53Mb_SpgRNA_4	chr8	127208037	127208059	-	4.75002	0.140142
MYC_prom_SagRNA_b	chr8	127733928	127733954	-	SE_-0.53Mb_SpgRNA_3	chr8	127207923	127207945	-	4.10045	0.3079
MYC_prom_SagRNA_f	chr8	127734358	127734384	-	SE_-0.53Mb_SpgRNA_2	chr8	127207874	127207896	-	4.40445	N/A
MYC_prom_SagRNA_f	chr8	127734358	127734384	-	SE_-0.53Mb_SpgRNA_1	chr8	127207786	127207808	-	3.61371	0.168848
MYC_prom_SagRNA_f	chr8	127734358	127734384	-	SE_-0.53Mb_SpgRNA_6	chr8	133927791	133927813	-	3.5873	N/A
MYC_prom_SagRNA_f	chr8	127734358	127734384	-	SE_-0.53Mb_SpgRNA_5	chr8	127208145	127208167	-	3.57457	0.114628
MYC_prom_SagRNA_f	chr8	127734358	127734384	-	SE_-0.53Mb_SpgRNA_4	chr8	127208037	127208059	-	4.36071	0.114628
MYC_prom_SagRNA_f	chr8	127734358	127734384	-	SE_-0.53Mb_SpgRNA_3	chr8	127207923	127207945	-	3.8834	N/A
MYC_prom_SagRNA_d	chr8	127734199	127734225	-	SE_-0.53Mb_SpgRNA_2	chr8	127207874	127207896	-	4.58031	N/A
MYC_prom_SagRNA_d	chr8	127734199	127734225	-	SE_-0.53Mb_SpgRNA_1	chr8	127207786	127207808	-	3.88828	0.168848
MYC_prom_SagRNA_d	chr8	127734199	127734225	-	SE_-0.53Mb_SpgRNA_6	chr8	133927791	133927813	-	3.42389	N/A
MYC_prom_SagRNA_d	chr8	127734199	127734225	-	SE_-0.53Mb_SpgRNA_5	chr8	127208145	127208167	-	3.62307	0.114628
MYC_prom_SagRNA_d	chr8	127734199	127734225	-	SE_-0.53Mb_SpgRNA_4	chr8	127208037	127208059	-	4.57675	0.114628
MYC_prom_SagRNA_d	chr8	127734199	127734225	-	SE_-0.53Mb_SpgRNA_3	chr8	127207923	127207945	-	4.4466	N/A
MYC_prom_SagRNA_e	chr8	127734312	127734338	-	SE_-0.53Mb_SpgRNA_2	chr8	127207874	127207896	-	4.36457	N/A
MYC_prom_SagRNA_e	chr8	127734312	127734338	-	SE_-0.53Mb_SpgRNA_1	chr8	127207786	127207808	-	4.2648	0.168848
MYC_prom_SagRNA_e	chr8	127734312	127734338	-	SE_-0.53Mb_SpgRNA_6	chr8	133927791	133927813	-	3.76068	N/A
MYC_prom_SagRNA_e	chr8	127734312	127734338	-	SE_-0.53Mb_SpgRNA_5	chr8	127208145	127208167	-	3.87202	0.114628
MYC_prom_SagRNA_e	chr8	127734312	127734338	-	SE_-0.53Mb_SpgRNA_4	chr8	127208037	127208059	-	4.36007	0.114628
MYC_prom_SagRNA_e	chr8	127734312	127734338	-	SE_-0.53Mb_SpgRNA_3	chr8	127207923	127207945	-	3.83117	N/A

## Sheet: SE -8.2kb_Fig2D
Table S1: Comparison between biosensor SBR and capture Micro-C contact scores (hg38)
slope = 0.1367088 , corr = 0.08708637 , p = 0.6135315
SadCas9 gRNA	chromosome	Start	end	strand	SpdCas9 gRNA	chromosome	Start	end	strand	SBR	VC Contact Score
MYC_prom_SagRNA_a	chr8	127733870	127733896	+	SE_-8.2kb_SpgRNA_5	chr8	-	127726016	127726038	5.01204	1.11689
MYC_prom_SagRNA_a	chr8	127733870	127733896	+	SE_-8.2kb_SpgRNA_1	chr8	-	127725741	127725763	4.17975	1.23235
MYC_prom_SagRNA_a	chr8	127733870	127733896	+	SE_-8.2kb_SpgRNA_2	chr8	-	127725793	127725815	3.46761	0.86117
MYC_prom_SagRNA_a	chr8	127733870	127733896	+	SE_-8.2kb_SpgRNA_3	chr8	-	127725834	127725856	3.00897	0.86117
MYC_prom_SagRNA_a	chr8	127733870	127733896	+	SE_-8.2kb_SpgRNA_4	chr8	-	127726000	127726022	4.01132	1.11689
MYC_prom_SagRNA_a	chr8	127733870	127733896	+	SE_-8.2kb_SpgRNA_6	chr8	-	127726064	127726086	2.9549	1.11689
MYC_prom_SagRNA_c	chr8	127734067	127734093	-	SE_-8.2kb_SpgRNA_5	chr8	-	127726016	127726038	3.84341	0.556181
MYC_prom_SagRNA_c	chr8	127734067	127734093	-	SE_-8.2kb_SpgRNA_1	chr8	-	127725741	127725763	4.08189	0.139472
MYC_prom_SagRNA_c	chr8	127734067	127734093	-	SE_-8.2kb_SpgRNA_2	chr8	-	127725793	127725815	3.01288	0.974639
MYC_prom_SagRNA_c	chr8	127734067	127734093	-	SE_-8.2kb_SpgRNA_3	chr8	-	127725834	127725856	3.18981	0.974639
MYC_prom_SagRNA_c	chr8	127734067	127734093	-	SE_-8.2kb_SpgRNA_4	chr8	-	127726000	127726022	3.75819	0.556181
MYC_prom_SagRNA_c	chr8	127734067	127734093	-	SE_-8.2kb_SpgRNA_6	chr8	-	127726064	127726086	3.11273	0.556181
MYC_prom_SagRNA_b	chr8	127733928	127733954	-	SE_-8.2kb_SpgRNA_5	chr8	-	127726016	127726038	4.10337	1.11689
MYC_prom_SagRNA_b	chr8	127733928	127733954	-	SE_-8.2kb_SpgRNA_1	chr8	-	127725741	127725763	4.19601	1.23235
MYC_prom_SagRNA_b	chr8	127733928	127733954	-	SE_-8.2kb_SpgRNA_2	chr8	-	127725793	127725815	3.07225	0.86117
MYC_prom_SagRNA_b	chr8	127733928	127733954	-	SE_-8.2kb_SpgRNA_3	chr8	-	127725834	127725856	3.62064	0.86117
MYC_prom_SagRNA_b	chr8	127733928	127733954	-	SE_-8.2kb_SpgRNA_4	chr8	-	127726000	127726022	3.19629	1.11689
MYC_prom_SagRNA_b	chr8	127733928	127733954	-	SE_-8.2kb_SpgRNA_6	chr8	-	127726064	127726086	2.12643	1.11689
MYC_prom_SagRNA_f	chr8	127734358	127734384	-	SE_-8.2kb_SpgRNA_5	chr8	-	127726016	127726038	3.89077	0.292337
MYC_prom_SagRNA_f	chr8	127734358	127734384	-	SE_-8.2kb_SpgRNA_1	chr8	-	127725741	127725763	4.27418	0.201599
MYC_prom_SagRNA_f	chr8	127734358	127734384	-	SE_-8.2kb_SpgRNA_2	chr8	-	127725793	127725815	3.5155	0.657431
MYC_prom_SagRNA_f	chr8	127734358	127734384	-	SE_-8.2kb_SpgRNA_3	chr8	-	127725834	127725856	3.3866	0.657431
MYC_prom_SagRNA_f	chr8	127734358	127734384	-	SE_-8.2kb_SpgRNA_4	chr8	-	127726000	127726022	3.20598	0.292337
MYC_prom_SagRNA_f	chr8	127734358	127734384	-	SE_-8.2kb_SpgRNA_6	chr8	-	127726064	127726086	2.79733	0.292337
MYC_prom_SagRNA_d	chr8	127734199	127734225	-	SE_-8.2kb_SpgRNA_5	chr8	-	127726016	127726038	3.56028	0.292337
MYC_prom_SagRNA_d	chr8	127734199	127734225	-	SE_-8.2kb_SpgRNA_1	chr8	-	127725741	127725763	3.36029	0.201599
MYC_prom_SagRNA_d	chr8	127734199	127734225	-	SE_-8.2kb_SpgRNA_2	chr8	-	127725793	127725815	3.70486	0.657431
MYC_prom_SagRNA_d	chr8	127734199	127734225	-	SE_-8.2kb_SpgRNA_3	chr8	-	127725834	127725856	3.38629	0.657431
MYC_prom_SagRNA_d	chr8	127734199	127734225	-	SE_-8.2kb_SpgRNA_4	chr8	-	127726000	127726022	4.10251	0.292337
MYC_prom_SagRNA_d	chr8	127734199	127734225	-	SE_-8.2kb_SpgRNA_6	chr8	-	127726064	127726086	3.42244	0.292337
MYC_prom_SagRNA_e	chr8	127734312	127734338	-	SE_-8.2kb_SpgRNA_5	chr8	-	127726016	127726038	3.48782	0.292337
MYC_prom_SagRNA_e	chr8	127734312	127734338	-	SE_-8.2kb_SpgRNA_1	chr8	-	127725741	127725763	3.03994	0.201599
MYC_prom_SagRNA_e	chr8	127734312	127734338	-	SE_-8.2kb_SpgRNA_2	chr8	-	127725793	127725815	2.92034	0.657431
MYC_prom_SagRNA_e	chr8	127734312	127734338	-	SE_-8.2kb_SpgRNA_3	chr8	-	127725834	127725856	3.02037	0.657431
MYC_prom_SagRNA_e	chr8	127734312	127734338	-	SE_-8.2kb_SpgRNA_4	chr8	-	127726000	127726022	2.76261	0.292337
MYC_prom_SagRNA_e	chr8	127734312	127734338	-	SE_-8.2kb_SpgRNA_6	chr8	-	127726064	127726086	3.02205	0.292337

## Sheet: SE 1.85Mb_Fig2E
Table S1: Comparison between biosensor SBR and capture Micro-C contact scores (hg38)
slope = 29.62596 , corr = 0.5877084 , p = 0.1652452
SadCas9 gRNA	chromosome	Start	end	strand	SpdCas9 gRNA	chromosome	Start	end	strand	SBR	VC Contact Score
MYC_prom_SagRNA_a	chr8	127733870	127733896	+	SE_1.85Mb_SpgRNA_6	chr8	-	129587429	129587451	4.40814	0.146507
MYC_prom_SagRNA_c	chr8	127734067	127734093	-	SE_1.85Mb_SpgRNA_6	chr8	-	129587429	129587451	2.85876	N/A
MYC_prom_SagRNA_b	chr8	127733928	127733954	-	SE_1.85Mb_SpgRNA_6	chr8	-	129587429	129587451	1.954	0.146507
MYC_prom_SagRNA_f	chr8	127734358	127734384	-	SE_1.85Mb_SpgRNA_6	chr8	-	129587429	129587451	3.93119	N/A
MYC_prom_SagRNA_d	chr8	127734199	127734225	-	SE_1.85Mb_SpgRNA_6	chr8	-	129587429	129587451	2.55584	N/A
MYC_prom_SagRNA_e	chr8	127734312	127734338	-	SE_1.85Mb_SpgRNA_6	chr8	-	129587429	129587451	1.52058	N/A
MYC_prom_SagRNA_a	chr8	127733870	127733896	+	SE_1.85Mb_SpgRNA_4	chr8	-	129587269	129587291	2.89184	N/A
MYC_prom_SagRNA_c	chr8	127734067	127734093	-	SE_1.85Mb_SpgRNA_4	chr8	-	129587269	129587291	1.36936	N/A
MYC_prom_SagRNA_b	chr8	127733928	127733954	-	SE_1.85Mb_SpgRNA_4	chr8	-	129587269	129587291	2.40177	N/A
MYC_prom_SagRNA_f	chr8	127734358	127734384	-	SE_1.85Mb_SpgRNA_4	chr8	-	129587269	129587291	4.65032	N/A
MYC_prom_SagRNA_d	chr8	127734199	127734225	-	SE_1.85Mb_SpgRNA_4	chr8	-	129587269	129587291	2.71828	N/A
MYC_prom_SagRNA_e	chr8	127734312	127734338	-	SE_1.85Mb_SpgRNA_4	chr8	-	129587269	129587291	1.34094	N/A
MYC_prom_SagRNA_a	chr8	127733870	127733896	+	SE_1.85Mb_SpgRNA_3	chr8	-	129587180	129587202	2.403	N/A
MYC_prom_SagRNA_c	chr8	127734067	127734093	-	SE_1.85Mb_SpgRNA_3	chr8	-	129587180	129587202	1.07623	0.0989189
MYC_prom_SagRNA_b	chr8	127733928	127733954	-	SE_1.85Mb_SpgRNA_3	chr8	-	129587180	129587202	2.00019	N/A
MYC_prom_SagRNA_f	chr8	127734358	127734384	-	SE_1.85Mb_SpgRNA_3	chr8	-	129587180	129587202	2.4587	N/A
MYC_prom_SagRNA_d	chr8	127734199	127734225	-	SE_1.85Mb_SpgRNA_3	chr8	-	129587180	129587202	2.20492	N/A
MYC_prom_SagRNA_e	chr8	127734312	127734338	-	SE_1.85Mb_SpgRNA_3	chr8	-	129587180	129587202	2.40671	N/A
MYC_prom_SagRNA_a	chr8	127733870	127733896	+	SE_1.85Mb_SpgRNA_5	chr8	-	129587395	129587417	3.3782	0.146507
MYC_prom_SagRNA_c	chr8	127734067	127734093	-	SE_1.85Mb_SpgRNA_5	chr8	-	129587395	129587417	2.31119	N/A
MYC_prom_SagRNA_b	chr8	127733928	127733954	-	SE_1.85Mb_SpgRNA_5	chr8	-	129587395	129587417	1.14685	0.146507
MYC_prom_SagRNA_f	chr8	127734358	127734384	-	SE_1.85Mb_SpgRNA_5	chr8	-	129587395	129587417	5.45024	N/A
MYC_prom_SagRNA_d	chr8	127734199	127734225	-	SE_1.85Mb_SpgRNA_5	chr8	-	129587395	129587417	2.89345	N/A
MYC_prom_SagRNA_e	chr8	127734312	127734338	-	SE_1.85Mb_SpgRNA_5	chr8	-	129587395	129587417	3.1938	N/A
MYC_prom_SagRNA_a	chr8	127733870	127733896	+	SE_1.85Mb_SpgRNA_2	chr8	-	129587122	129587144	6.07632	N/A
MYC_prom_SagRNA_c	chr8	127734067	127734093	-	SE_1.85Mb_SpgRNA_2	chr8	-	129587122	129587144	1.30777	0.0989189
MYC_prom_SagRNA_b	chr8	127733928	127733954	-	SE_1.85Mb_SpgRNA_2	chr8	-	129587122	129587144	2.10332	N/A
MYC_prom_SagRNA_f	chr8	127734358	127734384	-	SE_1.85Mb_SpgRNA_2	chr8	-	129587122	129587144	3.93955	N/A
MYC_prom_SagRNA_d	chr8	127734199	127734225	-	SE_1.85Mb_SpgRNA_2	chr8	-	129587122	129587144	4.21909	N/A
MYC_prom_SagRNA_e	chr8	127734312	127734338	-	SE_1.85Mb_SpgRNA_2	chr8	-	129587122	129587144	2.93299	N/A
MYC_prom_SagRNA_a	chr8	127733870	127733896	+	SE_1.85Mb_SpgRNA_1	chr8	-	129587054	129587076	1.66524	N/A
MYC_prom_SagRNA_c	chr8	127734067	127734093	-	SE_1.85Mb_SpgRNA_1	chr8	-	129587054	129587076	1.55185	0.0989189
MYC_prom_SagRNA_b	chr8	127733928	127733954	-	SE_1.85Mb_SpgRNA_1	chr8	-	129587054	129587076	1.79536	N/A
MYC_prom_SagRNA_f	chr8	127734358	127734384	-	SE_1.85Mb_SpgRNA_1	chr8	-	129587054	129587076	5.00865	N/A
MYC_prom_SagRNA_d	chr8	127734199	127734225	-	SE_1.85Mb_SpgRNA_1	chr8	-	129587054	129587076	3.2111	N/A
MYC_prom_SagRNA_e	chr8	127734312	127734338	-	SE_1.85Mb_SpgRNA_1	chr8	-	129587054	129587076	2.22032	N/A

## Sheet: TADboundaryloop2_FigS5Cleft
Table S1: Comparison between biosensor SBR and capture Micro-C contact scores (hg38)
SpdCas9 gRNA	chromosome	Start	end	strand	SadCas9 gRNA	chromosome	Start	end	strand	SBR	VC Contact Score
RB_CTCF2_SpgRNA_c	chr8	129687513	129687535	+	LB_CTCF2_SagRNA_2	chr8	126876813	126876839	-	7.163	N/A
RB_CTCF2_SpgRNA_c	chr8	129687513	129687535	+	LB_CTCF2_SagRNA_1	chr8	126876962	126876988	-	6.32612	N/A
RB_CTCF2_SpgRNA_d	chr8	129687525	129687547	-	LB_CTCF2_SagRNA_2	chr8	126876813	126876839	-	7.2688	N/A
RB_CTCF2_SpgRNA_d	chr8	129687525	129687547	-	LB_CTCF2_SagRNA_1	chr8	126876962	126876988	-	4.92591	N/A
RB_CTCF2_SpgRNA_e	chr8	129687635	129687657	+	LB_CTCF2_SagRNA_2	chr8	126876813	126876839	-	6.49193	0.143002
RB_CTCF2_SpgRNA_e	chr8	129687635	129687657	+	LB_CTCF2_SagRNA_1	chr8	126876962	126876988	-	10.5814	0.143002
RB_CTCF2_SpgRNA_f	chr8	129687637	129687659	-	LB_CTCF2_SagRNA_2	chr8	126876813	126876839	-	5.79825	0.143002
RB_CTCF2_SpgRNA_f	chr8	129687637	129687659	-	LB_CTCF2_SagRNA_1	chr8	126876962	126876988	-	6.00666	0.143002

## Sheet: TADboundaryloop2_FigS5Cright
Table S1: Comparison between biosensor SBR and capture Micro-C contact scores (hg38)
slope = -32.41449 , corr = -0.5527182 , p = 0.2553497
SpdCas9 gRNA	chromosome	Start	end	strand	SadCas9 gRNA	chromosome	Start	end	strand	SBR	VC Contact Score
RB_CTCF2_SpgRNA_a	chr8	129687384	129687406	+	LB_CTCF2_SagRNA_4	chr8	126876949	126876975	+	3.33911	0.196127
RB_CTCF2_SpgRNA_a	chr8	129687384	129687406	+	LB_CTCF2_SagRNA_3	chr8	126876818	126876844	+	6.27625	0.196127
RB_CTCF2_SpgRNA_b	chr8	129687396	129687418	-	LB_CTCF2_SagRNA_4	chr8	126876949	126876975	+	3.7394	N/A
RB_CTCF2_SpgRNA_b	chr8	129687396	129687418	-	LB_CTCF2_SagRNA_3	chr8	126876818	126876844	+	3.11901	N/A
RB_CTCF2_SpgRNA_g	chr8	129687760	129687782	+	LB_CTCF2_SagRNA_4	chr8	126876949	126876975	+	8.33054	0.143002
RB_CTCF2_SpgRNA_g	chr8	129687760	129687782	+	LB_CTCF2_SagRNA_3	chr8	126876818	126876844	+	6.16151	0.143002
RB_CTCF2_SpgRNA_h	chr8	129687777	129687799	-	LB_CTCF2_SagRNA_4	chr8	126876949	126876975	+	6.18086	0.143002
RB_CTCF2_SpgRNA_h	chr8	129687777	129687799	-	LB_CTCF2_SagRNA_3	chr8	126876818	126876844	+	5.44588	0.143002
